# Supplementary material for: Physiological and Biochemical Markers of the Sex-Specific Sensitivity to Epileptogenic Factors, Delayed Consequences of Seizures and Their Response to Vitamins B1 and B6 in a Rat Model
Source: Pharmaceuticals (Basel). 2021 Jul 28;14(8):737. doi: 10.3390/ph14080737 (PMC8400147; doi:10.3390/ph14080737)
Supplement: Supplementary file 1 [file pharmaceuticals-14-00737-s001.zip]

Archive with 1 entries (1 files):
- pharmaceuticals-1248682-supplementary.pdf
